# Supplementary material for: Novel 1,4-Dihydropyridine Derivatives as Mineralocorticoid Receptor Antagonists
Source: Int J Mol Sci. 2023 Jan 26;24(3):2439. doi: 10.3390/ijms24032439 (PMC9917360; doi:10.3390/ijms24032439)
Supplement: Supplementary file 1 [file ijms-24-02439-s001.zip]

Archive with 1 entries (1 files):
- ijms-2123476-supplementary.pdf
